# Supplementary material for: A Systematic Literature Review and Meta-Regression Analysis on Early-Life Energy Restriction and Cancer Risk in Humans
Source: PLoS One. 2016 Sep 19;11(9):e0158003. doi: 10.1371/journal.pone.0158003 (PMC5028056; doi:10.1371/journal.pone.0158003)
Supplement: S5 Table — (XLSX) [file pone.0158003.s005.xlsx]

## Sheet: S4 Table
S5 Table: Overview of cohort studies investigating transient energy restriction in early-life and breast cancer mortality and incidence in later life.
Study cohort	Reference	Measured exposure contrast	Outcome	Estimated duration of exposure in months	Estimated energy restriction in kcal/day	PY		N cases		Birth Cohorta	Age at exposure in yearsa	Relative risk	95% CI		Model
		(Exposed vs. reference)				Exposed	Reference	Exposed	Reference				lower bound	upper bound
NLCS	Dirx et al., 1999	Lived in Western city vs. non-Western area	Breast cancer incidence	5b	<700 (after January 1945)	2,420	4,809	239	418	Birth Cohort 1916-1932	11-28	1.10c	0.90	1.40	Multivariabled
NLCS	Dirx et al., 1999	Lived in Western city vs. non-Western area	Breast cancer incidence	5b	<700 (after January 1945)	100	100	2	8	-	Before growth spurt	Not estimable (too few cases)	-	-	Multivariabled
NLCS	Dirx et al., 1999	Lived in Western city vs. non-Western area	Breast cancer incidence	5b	<700 (after January 1945)	604	1,308	60	102	-	During growth spurt (2 yr< menarche<1 yr)	1.20	0.80	2.00	Multivariabled
NLCS	Dirx et al., 1999	Lived in Western city vs. non-Western area	Breast cancer incidence	5b	<700 (after January 1945)	1,738	3,348	182	332	-	After growth spurt	1.10	0.90	1.40	Multivariabled
DOM Study	Ellias et al., 2004	Hunger vs. no hunger (self-reports)	Breast cancer incidence	6	<700 (after January 1945)	21,415	109,502	79	265	Birth Cohort 1911-1941	2-33	1.48c	1.09	2.01	Multivariablee
DOM Study	Ellias et al., 2004	Hunger vs. no hunger (self-reports)	Breast cancer incidence	6	<700 (after January 1945)	2,465	32,818	14	77	Birth Cohort 1935-1941	2-9	2.01	0.92	4.41	Multivariablee
DOM Study	Ellias et al., 2004	Hunger vs. no hunger (self-reports)	Breast cancer incidence	6	<700 (after January 1945)	6,764	42,265	23	91	Birth Cohort 1926-1934	10-18	1.55	0.89	2.73	Multivariablee
DOM Study	Ellias et al., 2004	Hunger vs. no hunger (self-reports)	Breast cancer incidence	6	<700 (after January 1945)	12,186	34,419	42	97	Birth Cohort ≤1925	≥19	1.18	0.77	1.80	Multivariablee
Guernsey Study	Fentiman et al., 2007	Stayed vs. evacuated	Breast cancer incidence	11	1200-1660	20,438	15,294	37	60	Birth cohort ≤1925-1946	In utero to ≥19	0.91c	0.60	1.37	Multivariablef
Guernsey Study	Fentiman et al., 2007	Stayed vs. evacuated	Breast cancer incidence	11	1200-1660	8,336	8,589	14	23	Birth Cohort 1935-1946	In utero-9	0.68	0.35	1.34	Multivariablef
Guernsey Study	Fentiman et al., 2007	Stayed vs. evacuated	Breast cancer incidence	11	1200-1660	2,847	8,267	10	22	Birth Cohort 1926-1934	10-18	1.26	0.59	2.66	Multivariablef
Guernsey Study	Fentiman et al., 2007	Stayed vs. evacuated	Breast cancer incidence	11	1200-1660	4,111	3,581	13	15	Birth Cohort ≤1925	≥19	0.68	0.32	1.46	Multivariablef
Israeli Cohort	Keinan-boker et al., 2009	Immigrated after the war vs. before the war	Breast cancer incidence	72	220-800	429,301	17,647	896	374	Birth Cohort 1940-1945	In utero-5	2.44	1.46	4.06	Poisson (age and period)
Israeli Cohort	Keinan-boker et al., 2009	Immigrated after the war vs. before the war	Breast cancer incidence	72	220-800	377,733	40,244	1,124	683	Birth Cohort 1935-1939	In utero-10	1.63	1.29	2.06	Poisson (age and period)
Israeli Cohort	Keinan-boker et al., 2009	Immigrated after the war vs. before the war	Breast cancer incidence	72	220-800	387,166	112,007	1,328	829	Birth Cohort 1930-1934	5-15	1.62	1.41	1.86	Poisson (age and period)
Israeli Cohort	Keinan-boker et al., 2009	Immigrated after the war vs. before the war	Breast cancer incidence	72	220-800	492,743	132,929	1,761	1,538	Birth Cohort 1925-1929	10-20	1.20	1.08	1.33	Poisson (age and period)
Israeli Cohort	Keinan-boker et al., 2009	Immigrated after the war vs. before the war	Breast cancer incidence	72	220-800	519,343	161,125	1,996	1,773	Birth Cohort 1920-1924	15-25	1.21	1.10	1.33	Poisson (age and period)
Israeli Cohort	Keinan-boker et al., 2009	Immigrated after the war vs. before the war	Breast cancer incidence	72	220-800					Pooled estimateg		1.46c	1.20	1.77	-
US-USSR LP	Koupil et al., 2009	Lived in Leningrad vs. outside Leningrad	Breast cancer mortality	28	300 (winter 1941-42)	-	-	12	6	Birth Cohort 1916-1935	6-25	2.40c	0.86	6.72	Multivariableh
US-USSR LP	Koupil et al., 2009	Lived in Leningrad vs. outside Leningrad	Breast cancer mortality	28	300 (winter 1941-42)	-	-	-	-	Birth Cohort 1939-1944	1-5	0.44	0.05	3.68	Univariable (age)
US-USSR LP	Koupil et al., 2009	Lived in Leningrad vs. outside Leningrad	Breast cancer mortality	28	300 (winter 1941-42)	-	-	-	-	Birth Cohort 1926-1931	10-18	9.70	1.10	84.5	Univariable (age)
Abbreviations: CI, confidence interval; NLCS, Netherlands Cohort Study; PY, person-years; US-USSR LP, US-USSR Lipid Program.
a In order to facilitate comparison between studies, birth cohort was derived from age at exposure if not mentioned in the paper and vice versa, and may therefore be an approximation.
b Same exposure as in Elias et al., 2004, though the height of the famine was considered
c Relative risk ratio or hazard ratio taken forward to the meta-analysis. If a cohort reported relative risk ratios or hazard ratios for multiple birth cohorts, a pooled estimate was calculated for these birth cohorts and the pooled estimate was taken forward to the meta-analysis.
d Hazard ratio adjusted for age, age at menopause, parity, age at ﬁrst birth, maternal breast cancer, breast cancer in sister(s), benign breast disease, alcohol use, energy consumption, education, height and age at menarche.
e Hazard ratio adjusted for age at screening examination and age at screening examination squared, body mass index, height, socioeconomic status, age at menarche, parity, age at birth of ﬁrst child and family history of breast cancer (ﬁrst-degree relative).
f Hazard ratio adjusted for age at entry, age at menarche, age ﬁrst birth/nulliparity, height and body mass index.
g Even though heterogeneity in estimates between birth cohorts was >50% for some cancer endpoints studied by Keinan-Boker et al., all birth cohorts were used in the pooling, because no specific birth cohort introduced heterogeneity across endpoints as based on the leave-one-out estimates of heterogeneity and because the pooled estimate did not materially differ when excluding the specific birth c…
h Hazard ratio adjusted for exact age at examination and social characteristics (education, occupation, ethnic group/nationality and marital status), behavioral characteristics (smoking, alcohol consumption) and adult stature (adult height and body mass index).
