# Supplementary material for: A Systematic Literature Review and Meta-Regression Analysis on Early-Life Energy Restriction and Cancer Risk in Humans
Source: PLoS One. 2016 Sep 19;11(9):e0158003. doi: 10.1371/journal.pone.0158003 (PMC5028056; doi:10.1371/journal.pone.0158003)
Supplement: S6 Table — (XLSX) [file pone.0158003.s006.xlsx]

## Sheet: S5 Table
S6 Table: Overview of cohort studies investigating transient energy restriction in early-life and and prostate cancer mortality or risk in males.
Study cohort	Reference	Measured exposure contrast	Outcome	Estimated duration of exposure in months	Estimated energy restriction in kcal/day	PY		N cases		Birth Cohorta	Age at exposure in yearsa	Relative risk	95% CI		Model
		(Exposed vs. reference)				Exposed	Reference	Exposed	Reference				lower bound	upper bound
NLCS	Dirx et al., 2001	Hunger vs. no hunger (self-reports)	Prostate cancer incidence	5	<700 (from January 1945 onwards)	2,090	4,914	168	363	Birth Cohort 1916 -1932	11-28	1.15b	0.80	1.31	Multivariablec
NLCS	Dirx et al., 2001	Hunger vs. no hunger (self-reports)	Prostate cancer incidence	5	<700 (from January 1945 onwards)	-	-	-	-	Birth Cohort 1932	Before growth spurt (11)	Not estimable (too few cases)
NLCS	Dirx et al., 2001	Hunger vs. no hunger (self-reports)	Prostate cancer incidence	5	<700 (from January 1945 onwards)	521	1,192	11	28	Birth Cohort 1929-1932	During growth spurt (12-15)	1.01	0.46	2.22	Multivariablec
NLCS	Dirx et al., 2001	Hunger vs. no hunger (self-reports)	Prostate cancer incidence	5	<700 (from January 1945 onwards)	1,569	3,722	157	335	Birth Cohort <1929	After growth spurt (>15)	1.03	0.79	1.35	Multivariablec
Israeli Cohort	Keinan-Boker et al., 2009	Hunger vs. no hunger (self-reports)	Prostate cancer incidence	72	220-800	338,512	39,129	308	278	Birth Cohort 1935-1939	In utero-10	1.08d	0.76	1.53	Poisson (age and period)
Israeli Cohort	Keinan-Boker et al., 2009	Hunger vs. no hunger (self-reports)	Prostate cancer incidence	72	220-800	326,174	102,040	529	397	Birth Cohort 1930-1934	5-15	1.34d	1.11	1.62	Poisson (age and period)
Israeli Cohort	Keinan-Boker et al., 2009	Hunger vs. no hunger (self-reports)	Prostate cancer incidence	72	220-800	342,575	127,525	757	642	Birth Cohort 1925-1929	10-20	1.20d	1.04	1.37	Poisson (age and period)
Israeli Cohort	Keinan-Boker et al., 2009	Hunger vs. no hunger (self-reports)	Prostate cancer incidence	72	220-800	397,834	158,052	1050	1,076	Birth Cohort 1920-1924	15-25	1.02d	0.91	1.13	Poisson (age and period)
Israeli Cohort	Keinan-Boker et al., 2009	Hunger vs. no hunger (self-reports)	Prostate cancer incidence	72	220-800					Multivariablee		1.15b	1.01	1.31
US-USSR LP	Koupil et al., 2009	Lived in Leningrad vs. outside Leningrad	Prostate cancer mortality	28	300 (winter 1941-42)	-	-	14	17	Birth Cohort 1916-1935	6-25	1.43b	0.70	2.92	Multivariablef
Abbreviations: CI, confidence interval; NLCS, Netherlands Cohort Study; PY, person-years; US-USSR LP, US-USSR Lipid Program.
a In order to facilitate comparison between studies, birth cohort was derived from age at exposure if not mentioned in the paper and vice versa, and may therefore be an approximation.
b Relative risk ratio or hazard ratio taken forward to the meta-analysis. If a cohort reported relative risk ratios or hazard ratios for multiple birth cohorts, a pooled estimate was calculated for these birth cohorts and the pooled estimate was taken forward to the meta-analysis.
c Model adjusted for age, prostate cancer in family, energy intake in 1986 (kcal/day), education, marital status, height, and β -cryptoxanthin intake in 1986 (µg/day).
d Model for prostate cancer cases diagnosed between 1991-2004 (after the introduction of prostate-specific antigen screening).
e Even though heterogeneity in estimates between birth cohorts was >50% for some cancer endpoints studied by Keinan-Boker et al., all birth cohorts were used in the pooling, because no specific birth cohort introduced heterogeneity across endpoints as based on the leave-one-out estimates of heterogeneity and because the pooled estimate did not materially differ when excluding the specific birth c…
f Model adjusted for exact age at examination and social characteristics (education, occupation, ethnic group/nationality and marital status), behavioral characteristics (smoking, alcohol consumption) and adult stature (adult height and body mass index).
