# Supplementary material for: A Systematic Literature Review and Meta-Regression Analysis on Early-Life Energy Restriction and Cancer Risk in Humans
Source: PLoS One. 2016 Sep 19;11(9):e0158003. doi: 10.1371/journal.pone.0158003 (PMC5028056; doi:10.1371/journal.pone.0158003)
Supplement: S7 Table — (XLSX) [file pone.0158003.s007.xlsx]

## Sheet: S6 Table
S7 Table: Overview of cohort studies investigating transient energy restriction in early-life and breast cancer mortality and incidence in later life.
Study cohort	Reference	Measured exposure contrast	Outcome	Estimated duration of exposure in months	Estimated energy restriction in kcal/day	PY		N cases		Birth Cohorta	Age at exposure in yearsa	Relative risk	95% CI		Model
		(Exposed vs. reference)				Exposed	Reference	Exposed	Reference				lower bound	upper bound
Males
Israeli Cohort	Keinan-Boker et al., 2009	Immigrated after the war vs. before the war	Colorectal cancer incidence	72	220-800	377,733	40,244	388	213	Birth Cohort 1935-1939	In utero-10	1.75	1.19	2.59	Poisson (age and period)
Israeli Cohort	Keinan-Boker et al., 2009	Immigrated after the war vs. before the war	Colorectal cancer incidence	72	220-800	387,166	112,007	658	359	Birth Cohort 1930-1934	5-15	1.84	1.51	2.24	Poisson (age and period)
Israeli Cohort	Keinan-Boker et al., 2009	Immigrated after the war vs. before the war	Colorectal cancer incidence	72	220-800	492,743	132,929	1,053	705	Birth Cohort 1925-1929	10-20	1.56	1.37	1.78	Poisson (age and period)
Israeli Cohort	Keinan-Boker et al., 2009	Immigrated after the war vs. before the war	Colorectal cancer incidence	72	220-800	519,343	161,125	1,682	1,341	Birth Cohort 1920-1924	15-25	1.31	1.19	1.45	Poisson (age and period)
Israeli Cohort	Keinan-Boker et al., 2009	Immigrated after the war vs. before the war	Colorectal cancer incidence	72	220-800					Pooled estimateb	-	1.55c	1.32	1.83
US-USSR LP	Koupil et al., 2009	Lived in Leningrad vs. outside Leningrad	Colorectal cancer mortality	28	300 (winter 1941-42)			17	34	Birth Cohort 1916-1935	6-25	0.90c	0.50	1.62	Multivariabled
NLCS	Hughes et al. 2010	Lived in Western city vs. non-Western area	Colorectal cancer incidence	5	<700 (from January 1945 onwards)	5,774	13,798	314	905	Birth cohort 1916-1932	12-28	0.81c	0.68	0.98	Multivariablee
NLCS	Hughes et al. 2010	Lived in Western city vs. non-Western area	Colorectal cancer incidence	5	<700 (from January 1945 onwards)					Birth Cohort 1932	Before growth spurt (11)	Not estimable (no cases)
NLCS	Hughes et al. 2010	Lived in Western city vs. non-Western area	Colorectal cancer incidence	5	<700 (from January 1945 onwards)	1,042	2,383	21	87	Birth Cohort 1929-1932	During growth spurt (12-15)	0.56	0.31	1.03	Multivariablee
NLCS	Hughes et al. 2010	Lived in Western city vs. non-Western area	Colorectal cancer incidence	5	<700 (from January 1945 onwards)	4,327	9,796	208	594	Birth Cohort <1929	After growth spurt (>15)	0.76	0.61	0.94	Multivariablee
US-USSR LP	Koupil et al., 2009	Lived in Leningrad vs. outside Leningrad	Stomach cancer mortality	28	300 (winter 1941-42)			37	60	Birth Cohort 1916-1935	6-25	1.11	0.74	1.68	Multivariabled
CGLF Study	Li et al., 2012	Born between 1930-1964 vs. 1965-1999	Stomach cancer mortality	>36 (24-month peak)	-	-	-	63	26	(see exposure contrast)	In utero-29	2.39	1.51	3.77	Poisson (age, birth cohorts, and period)
Israeli Cohort	Keinan-Boker et al., 2009	Immigrated after the war vs. before the war	Lung and Bronchial cancer incidence	72	220-800	377,733	40,244	263	161	Birth Cohort 1935-1939	In utero-10	1.66	1.04	2.65	Poisson (age and period)
Israeli Cohort	Keinan-Boker et al., 2009	Immigrated after the war vs. before the war	Lung and Bronchial cancer incidence	72	220-800	387,166	112,007	452	227	Birth Cohort 1930-1934	5-15	2.04	1.59	2.61	Poisson (age and period)
Israeli Cohort	Keinan-Boker et al., 2009	Immigrated after the war vs. before the war	Lung and Bronchial cancer incidence	72	220-800	492,743	132,929	755	355	Birth Cohort 1925-1929	10-20	2.27	1.89	2.72	Poisson (age and period)
Israeli Cohort	Keinan-Boker et al., 2009	Immigrated after the war vs. before the war	Lung and Bronchial cancer incidence	72	220-800	519,343	161,125	944	606	Birth Cohort 1920-1924	15-25	1.59	1.39	1.83	Poisson (age and period)
Israeli Cohort	Keinan-Boker et al., 2009	Immigrated after the war vs. before the war	Lung and Bronchial cancer incidence	72	220-800					Pooled estimateb	In utero-25	1.89	1.56	2.29
US-USSR LP	Koupil et al., 2009	Lived in Leningrad vs. outside Leningrad	Respiratory cancer mortality	28	300 (winter 1941-42)			87	117	Birth Cohort 1916-1935	6-25	1.31	0.99	1.74	Multivariabled
Females
Israeli Cohort	Keinan-Boker et al., 2009	Immigrated after the war vs. before the war	Colorectal cancer incidence	72	220-800	377,733	40,244	374	197	Birth Cohort 1935-1939	In utero-10	1.93	1.25	3.00	Poisson (age and period)
Israeli Cohort	Keinan-Boker et al., 2009	Immigrated after the war vs. before the war	Colorectal cancer incidence	72	220-800	387,166	112,007	638	427	Birth Cohort 1930-1934	5-15	1.51	1.25	1.82	Poisson (age and period)
Israeli Cohort	Keinan-Boker et al., 2009	Immigrated after the war vs. before the war	Colorectal cancer incidence	72	220-800	492,743	132,929	1,151	807	Birth Cohort 1925-1929	10-20	1.52	1.31	1.75	Poisson (age and period)
Israeli Cohort	Keinan-Boker et al., 2009	Immigrated after the war vs. before the war	Colorectal cancer incidence	72	220-800	519,343	161,125	1,617	1,305	Birth Cohort 1920-1924	15-25	1.33	1.19	1.48	Poisson (age and period)
Israeli Cohort	Keinan-Boker et al., 2009	Immigrated after the war vs. before the war	Colorectal cancer incidence	72	220-800					Pooled estimateb		1.45c	1.31	1.61
US-USSR LP	Koupil et al., 2009	Lived in Leningrad vs. outside Leningrad	Colorectal cancer mortality	28	300 (winter 1941-42)			9	13	Birth Cohort 1916-1935	6-25	0.65c	0.27	1.56	Multivariabled
NLCS	Hughes et al. 2010	Lived in Western city vs. non-Western area	Colorectal cancer incidence	5	<700 (from January 1945 onwards)	8,117	16,070	327	658	Birth Cohort 1916-1932	12-28	0.99c	0.83	1.18	Multivariablee
NLCS	Hughes et al. 2010	Lived in Western city vs. non-Western area	Colorectal cancer incidence	5	<700 (from January 1945 onwards)	232	390	2	15	-	Before growth spurt	Not estimable (too few cases)
NLCS	Hughes et al. 2010	Lived in Western city vs. non-Western area	Colorectal cancer incidence	5	<700 (from January 1945 onwards)	1,840	3,511	41	88	-	During growth spurt (2 yr< menarche<1 yr)	0.89	0.57	1.39	Multivariablee
NLCS	Hughes et al. 2010	Lived in Western city vs. non-Western area	Colorectal cancer incidence	5	<700 (from January 1945 onwards)	6,045	12,169	277	538	-	After growth spurt	1.08	0.89	1.32	Multivariablee
US-USSR LP	Koupil et al., 2009	Lived in Leningrad vs. outside Leningrad	Stomach cancer mortality	28	300 (winter 1941-42)			18	16	Birth Cohort 1916-1935	6-25	0.47	0.20	1.12	Multivariabled
CGLF Study	Li et al., 2012	Born between 1930-1964 vs. 1965-1999	Stomach cancer mortality	>36 (24-month peak)	-	-	-	45	28	(see exposure contrast)	In utero-29	1.64	1.02	2.62	Poisson (age, birth cohorts, and period)
Israeli Cohort	Keinan-Boker et al., 2009	Immigrated after the war vs. before the war	Lung and Bronchial cancer incidence	72	220-800	377,733	40,244	121	117	Birth Cohort 1935-1939	In utero-10	1.05	0.56	1.95	Poisson (age and period)
Israeli Cohort	Keinan-Boker et al., 2009	Immigrated after the war vs. before the war	Lung and Bronchial cancer incidence	72	220-800	387,166	112,007	261	136	Birth Cohort 1930-1934	5-15	1.93	1.39	2.68	Poisson (age and period)
Israeli Cohort	Keinan-Boker et al., 2009	Immigrated after the war vs. before the war	Lung and Bronchial cancer incidence	72	220-800	492,743	132,929	447	357	Birth Cohort 1925-1929	10-20	1.35	1.09	1.69	Poisson (age and period)
Israeli Cohort	Keinan-Boker et al., 2009	Immigrated after the war vs. before the war	Lung and Bronchial cancer incidence	72	220-800	519,343	161,125	545	493	Birth Cohort 1920-1924	15-25	1.15	0.96	1.37	Poisson (age and period)
Israeli Cohort	Keinan-Boker et al., 2009	Immigrated after the war vs. before the war	Lung and Bronchial cancer incidence	72	220-800					Pooled estimateb		1.35	1.06	1.72
US-USSR LP	Koupil et al., 2009	Lived in Leningrad vs. outside Leningrad	Respiratory cancer mortality	28	300 (winter 1941-42)	-	-	6	6	Birth Cohort 1916-1935	6-25	0.98	0.31	3.15	Multivariabled
NLCS	Schouten et al., 2012	Lived in Western city vs. non-Western area	Ovarian cancer incidence	5	<700 (from January 1945 onwards)	6,790	13,248	66	157	Birth Cohort 1916-1931	13-28	0.97	0.68	1.39	Multivariablef
NLCS	Schouten et al., 2012	Lived in Western city vs. non-Western area	Ovarian cancer incidence	5	<700 (from January 1945 onwards)	3,413	7,346	36	71	Birth Cohort 1926-1931	13-19	1.11	0.71	1.72	Multivariablef
NLCS	Schouten et al., 2012	Lived in Western city vs. non-Western area	Ovarian cancer incidence	5	<700 (from January 1945 onwards)	2,910	6,122	26	82	Birth Cohort 1921-1926	18-24	0.64	0.40	1.04	Multivariablef
NLCS	Schouten et al., 2012	Lived in Western city vs. non-Western area	Ovarian cancer incidence	5	<700 (from January 1945 onwards)	2,684	4,977	37	58	Birth Cohort 1916-1921	23-29	1.12	0.72	1.76	Multivariablef
Males and females
NLCS	Heinen et al., 2011	Lived in Western city vs. non-Western area	Pancreatic cancer incidence	5	<700 (from January 1945 onwards)	11,821	25,058	75	176	Birth cohort 1916-1932	12-28	0.89	0.67	1.19	Multivariableg
Abbreviations: CGL, Chinese Great Leap Forward; CI, confidence interval; NLCS, Netherlands Cohort Study; PY, person-years; US-USSR LP, US-USSR Lipid Program.
a In order to facilitate comparison between studies, birth cohort was derived from age at exposure if not mentioned in the paper and vice versa, and may therefore be an approximation.
a Even though heterogeneity in estimates between birth cohorts was >50% for some cancer endpoints studied by Keinan-Boker et al., all birth cohorts were used in the pooling, because no specific birth cohort introduced heterogeneity across endpoints as based on the leave-one-out estimates of heterogeneity and because the pooled estimate did not materially differ when excluding the specific birth c…
c Relative risk ratio or hazard ratio taken forward to the meta-analysis. If a cohort reported relative risk ratios or hazard ratios for multiple birth cohorts, a pooled estimate was calculated for these birth cohorts and the pooled estimate was taken forward to the meta-analysis.
d Model adjusted for exact age at examination and social characteristics (education, occupation, ethnic group/nationality and marital status), behavioral characteristics (smoking, alcohol consumption) and adult stature (adult height and body mass index).
e Model adjusted for age, family history of colorectal cancer, body mass index (kg/m2), energy intake at baseline (kcal/day), alcohol intake at baseline (g/day), recreational physical activity (min/day), level of education, and smoking status (yes, ex, never).
f Model adjusted for age, number of children (continuous), use of oral contraceptives (never, ever), for hysterectomy (no, possible/probable).
g Model adjusted for age, sex, smoking, body mass index (kg/m2), baseline nonoccupational physical activity (min/d), history of sports participation (never or ever), energy intake (kcal/d) and intake of vegetables (g/d).
